# Supplementary material for: Clinical Applications of Artificial Intelligence and Machine Learning in Children with Cleft Lip and Palate—A Systematic Review
Source: Int J Environ Res Public Health. 2022 Aug 31;19(17):10860. doi: 10.3390/ijerph191710860 (PMC9518587; doi:10.3390/ijerph191710860)
Supplement: Supplementary file 1 [file ijerph-19-10860-s001.zip]

Archive with 2 entries (1 files):
- ijerph-1867032-supplementary/
- ijerph-1867032-supplementary/ijerph-1867032-Table S1. Sensitivity and Specificity assessment for diagnostic accuracy.pdf
